# Supplementary material for: The Phenolic Composition, Antioxidant Activity and Microflora of Wild Elderberry in Asturias (Northern Spain): An Untapped Resource of Great Interest
Source: Antioxidants (Basel). 2023 Nov 9;12(11):1986. doi: 10.3390/antiox12111986 (PMC10669248; doi:10.3390/antiox12111986)
Supplement: Supplementary file 1 [file antioxidants-12-01986-s001.zip]

Archive with 6 entries (6 files):
- SF-1.JPG
- SF-2.JPG
- SF-3.JPG
- SF-4.JPG
- SF-5.JPG
- Supplementary TableS 1.xls
