# Supplementary material for: The Phenolic Composition, Antioxidant Activity and Microflora of Wild Elderberry in Asturias (Northern Spain): An Untapped Resource of Great Interest
Source: Antioxidants (Basel). 2023 Nov 9;12(11):1986. doi: 10.3390/antiox12111986 (PMC10669248; doi:10.3390/antiox12111986)
Supplement: Supplementary file 1 [file antioxidants-12-01986-s001.zip › Supplementary TableS 1.xls]

## Sheet: Supp Table 1
Code	Year	Harvest	Latitude (N)	Longitude (E)	total phenolic content	monomeric anthocyanin	neochlorogenic acid	cryptochlorogenic acid	chlorogenic acid	cyanidin 3,5-O-diglucoside	cyanidin 3-O-sambubioside-5-O-glucoside	cyanidin 3-O-glucoside	cyanidin 3-O-sambubioside	cyanidin3-O-rutinoside	pelargonidin 3-O-glucoside	pelargonidin 3-O-malonylglucoside	quercetin 3-O-glucoside	quercetin 3-O-rutinoside	quercetin 3-O-acetylglucoside	kaempferol 3-O-glucoside	kaempferol 3-O-rutinoside	isorhamnetin 3-O-glucoside	isorhamnetin 3-O-rutinoside	Quercetin	DPPH	FRAP	ABTS
01/2021	2021	2021-08-10	43.4737	-5.44292	35.8	21.2	502.5	165.4	2627.1	164.2	683.8	11481.4	12949.8	0	0	0	482.8	4548.7	248.5	0	70.4	0	8.8	11.1	269.4	570.4	371.6
02/2021	2021	2021-08-13	43.428	-5.42718	37.7	23.7	393.2	126.5	2579.3	123.8	466.8	14603.1	11304.2	0	0	0	322.2	3483.7	668.2	12.1	47.1	0	26.3	0	271.6	566.1	323.1
03/2021	2021	2021-08-13	43.3909	-5.41832	42.7	29.7	578.8	148.8	2258.5	225.4	943.9	17419.2	16955.2	0	0	0	309.6	4912.4	193.9	0	102.1	0	29.3	0	306.6	695	418.1
04/2021	2021	2021-08-13	43.3675	-5.39812	44.1	29.7	551.2	82.7	3600.6	165.6	814.5	14354.3	18983.8	0	0	0	510.2	6004.8	411.7	10.8	188.9	12	110.8	9	296.9	672.9	424.3
05/2021	2021	2021-08-13	43.3622	-5.38727	40.6	28.4	353.2	85	1524.2	152.1	822.3	18562.9	16312.8	0	0	0	215.4	3004.4	48.1	0	28.6	0	76.1	0	290.9	618.8	399.7
06/2021	2021	2021-08-13	43.37	-5.37527	37.3	27.2	443.1	94.8	1143.3	168.3	456.6	19713.4	11698.9	0	0	0	268.3	3604.3	191.8	0	62.5	0	21.7	0	282.1	613.9	369.5
07/2021	2021	2021-08-13	43.3801	-5.3014	50.1	42.9	271	54.6	1414.5	244.4	1046.3	26755	25843.5	0	0	135.1	332.5	2238.4	105	0	24.3	0	17	0	345.1	885.3	517.5
08/2021	2021	2021-08-13	43.4464	-5.31017	35.9	28.7	336.8	83.4	2402.6	141.8	960.7	15716.8	15544.2	0	0	92.4	257.4	1931.3	160.3	0	25.7	0	13	0	281.4	635.6	375.9
09/2021	2021	2021-08-13	43.4572	-5.32538	50.5	33.4	434.2	87.3	2299.5	231	1140.5	18879.9	17608.8	0	0	0	239.4	2951.2	154.4	0	38.4	0	35.8	0	313.5	702.2	445.4
10/2021	2021	2021-08-13	43.4511	-5.41382	53.9	39.9	232.2	42.3	2187.3	169.8	975.8	23216.4	21811.9	0	0	129.5	306.9	2492.2	105.6	0	52.4	9.1	35.3	0	328.9	768.6	475.8
11/2021	2021	2021-08-15	43.4575	-5.44075	34	17.5	545.4	104.4	1663.6	182.1	639.2	11053	7334.6	0	0	0	169.5	1814.3	86.7	0	40.7	0	9.5	0	239.7	420.4	276.1
12/2021	2021	2021-08-17	43.5069	-5.39317	51.6	23	210.3	90.2	1292.9	220.1	1200.2	9345.7	12244.1	0	0	0	538.9	6786	287.6	9.6	118.3	15.1	47.2	29.3	292.4	617.2	421.3
13/2021	2021	2021-08-17	43.5252	-5.3826	47	26.7	529.3	135.4	1051.9	112.5	1020.1	13687.8	14810.9	0	0	0	321.7	5247.6	192.5	0	62.4	0	57	92.6	303.7	684.7	444.8
14/2021	2021	2021-08-22	43.4934	-5.43225	48.7	26.9	79.7	43.7	534.6	105.5	2397.9	6802.9	18234.1	0	0	167.2	507.3	2379.7	98.9	10.8	25.6	17.5	16	0	313.7	648	468.8
15/2021	2021	2021-08-22	43.5067	-5.42248	57.9	41.7	496	134.9	684.7	129.9	1444.3	22461.4	28697.7	0	0	0	506.3	2456.1	139.2	0	60.8	8.9	20.8	13	349.2	862.5	532.8
16/2021	2021	2021-08-26	43.4829	-5.46978	32.6	17.2	409.2	118	1366.1	101	944.5	6380.9	10747.1	0	0	0	276.9	2697.6	217.9	11.2	62.4	0	22.7	15.6	250.5	456.6	306.2
17/2021	2021	2021-08-26	43.5348	-5.3963	39.3	23.6	182	74.2	1507.8	235.2	891.8	11971.9	12854.8	0	0	0	254.5	4194.6	122.9	0	107	0	28.8	0	270	616.6	366.8
18/2021	2021	2021-08-29	43.4384	-5.50803	37.2	20.5	492.6	143.3	1993.9	151.1	903.6	10715.5	11929.8	0	0	0	531	6543.3	379.9	12.5	119.5	0	56.1	22.2	269	570.6	359.9
19/2021	2021	2021-08-29	43.4251	-5.44603	45.9	26.4	615.2	124.1	1193.6	141.1	847.8	14536.4	14187.4	0	0	0	507.7	5478.2	578.8	10.3	83.6	0	26	16.6	286.1	674.8	402
20/2021	2021	2021-08-29	43.4146	-5.45298	31.3	15.5	676.2	91.8	511.6	176.8	676.2	7361.5	10166.6	0	0	0	325.8	3930.2	163.3	0	57.1	0	34.5	0	243.3	465	295
21/2021	2021	2021-09-06	43.5184	-5.407	44.4	28.3	523.8	157.7	842.2	167.6	816	17015.6	14032.6	0	0	0	233.3	1671.3	76.8	10.6	23.2	0	10.1	8.5	300.7	736.2	449.4
22/2021	2021	2021-09-10	43.257	-6	41.1	26.1	514.3	119	889	239.2	1727.6	8134.5	20180.6	0	0	0	199.5	2999.3	33.8	0	55.5	0	0	0	275.8	569.3	363.1
23/2021	2021	2021-09-10	43.2167	-6.03868	43.2	30.7	398.2	151.1	550.6	229.6	3543.2	4869.8	18928.7	0	0	0	508.2	3100.9	186.2	0	43.5	0	23.3	40.3	316.5	698.9	474.6
24/2021	2021	2021-09-10	43.1743	-6.0897	37.3	24.4	364.2	84	525.6	270.6	1467.4	9099.7	14333.8	0	0	0	345.5	1736.1	80.5	0	17.9	14.3	8.7	9.1	284.5	567.4	580
25/2021	2021	2021-09-10	43.1689	-6.09572	66.4	49.4	124.7	69.2	1368.8	189.1	2999.5	17813.1	36611.4	0	0	0	216.8	2995.8	19.4	0	29.1	0	15.5	0	358.8	986.2	602.2
26/2021	2021	2021-09-10	43.157	-6.1192	55.8	34.9	238.1	82.2	623	193.8	2509.3	11240.8	25308.8	0	0	0	377	4415.1	62	0	76.7	10.9	30.9	45.5	331.5	779.6	505.8
27/2021	2021	2021-09-10	43.1505	-6.13947	50.9	27.9	123.3	160.6	2744.6	300.4	2843.7	10036.1	16044.3	0	0	0	277.5	4641	160.5	0	75.1	0	41.6	0	299.5	685.6	456.5
28/2021	2021	2021-09-10	43.151	-6.09118	46.1	31.1	154.2	80.5	3451.6	436.7	1192.6	15356.7	15846.5	851.1	0	0	118.2	4219	78.3	0	26.9	0	30.5	0	309.3	727.2	426.8
29/2021	2021	2021-09-10	43.1518	-6.08382	63.8	45.9	47.6	69.1	1259.7	234.6	1183.3	26082.9	27280.1	0	0	0	185.8	1620.4	0	0	21.2	0	11.2	26.1	363.2	968.8	581.8
30/2021	2021	2021-09-17	43.3544	-5.35349	39.4	22.1	591.6	151.6	947.7	235.6	763.4	12065.5	13145.9	0	0	0	283.6	6336.7	141	0	54.1	0	14	33.2	279.3	593.8	382.8
31/2021	2021	2021-08-13	43.3597	-5.38735	47.1	33.7	631	93.3	3386.6	211.7	976.3	16853.2	21738.1	0	0	0	502.5	5880.2	371	8.6	169.7	11.4	108.1	11.8	312.5	767.5	459
01/2022	2022	2022-07-14	43.5235	-5.37519	44	29.7	694.2	105	1808.7	150.3	996.1	19456	19158.1	0	0	0	429.3	6003.3	294.2	0	105.5	0	25.1	10.3	305.1	823	451.1
02/2022	2022	2022-08-19	43.3966	-4.91303	28.4	6.3	1597.5	347.9	1692.9	99.3	286.7	4246.9	4740	0	0	0	296.5	4857.7	213.3	0	80.7	0	44.1	0	216.7	395.7	210.5
03/2022	2022	2022-08-19	43.3953	-4.9334	37.4	16.1	334.4	203.8	3287.6	122.8	680.2	9939.5	11492.4	0	0	0	358	6350.9	221.9	0	77.9	0	62	0	255.6	604.5	340.1
04/2022	2022	2022-08-19	43.3962	-4.93341	32.5	14.5	626.2	158.8	693.5	185.8	479.7	9196.5	7490.7	0	0	0	297.3	4369.1	176.8	0	50.1	0	52.6	0	220.5	471.3	256.8
05/2022	2022	2022-08-19	43.3906	-4.93894	40.7	19.6	444.7	166.8	3967.6	267.2	754	11344.2	11172.5	0	0	0	206.8	3882.2	119.9	0	68.3	0	51.8	0	247.9	616.7	336.6
06/2022	2022	2022-08-19	43.3378	-4.91561	33.9	15.8	262.3	143	1408	127.4	570.1	8781	9153	0	0	0	249.6	6653	266.6	0	67.1	0	47.1	0	228.3	526.2	279.8
07/2022	2022	2022-08-19	43.3347	-5.31683	38.5	21.2	189.5	157.7	3352	244.9	696.2	14506.2	8250.1	0	0	0	188	2527.1	38.8	0	42.4	0	12.1	0	259.4	629.2	346.1
08/2022	2022	2022-08-19	43.3357	-5.35267	43.3	23	456	187.4	1081.5	114.4	1190.4	9729.8	16048.2	0	113.2	168	433.8	5488.1	183.9	11.5	80.3	0	86.2	22.4	269.8	715.5	384.4
09/2022	2022	2022-08-19	43.3464	-5.03944	29.6	8.5	185.8	210.4	3029.1	157.7	749.8	3200.8	5799.4	0	0	0	258.1	5998.3	253.6	0	121	0	62.4	0	200.3	377.3	213
10/2022	2022	2022-08-19	43.3469	-5.07658	36.4	26.8	447.2	204.8	1519.2	321	1846.7	12008.5	15515.6	0	116.1	0	289.1	5813.3	218.2	0	45.8	0	119.7	14.8	282	728.7	395.8
11/2022	2022	2022-08-16	43.4592	-5.44156	38.9	15.4	380.7	107.8	2359.4	126.9	876.4	5596.7	14682.5	0	0	136.5	384.6	6821.7	273	18.4	156.7	0	97	9.5	250.8	572.4	307.3
12/2022	2022	2022-08-16	43.4543	-5.4446	45.6	33.5	617.6	192	662.9	147.6	1202.3	17071.3	20741.8	0	0	0	370.3	3128.5	163.6	0	72.8	0	31.6	22.4	299.4	849.5	451.3
13/2022	2022	2022-08-16	43.4511	-5.42438	42.2	22.6	147.3	132.3	2584.6	244.6	1069.7	11402.9	11164.5	0	0	0	181.2	2410.1	168.6	0	49.9	0	26.2	12.1	258.5	619.8	336.6
14/2022	2022	2022-08-16	43.4487	-5.4234	60.6	43.8	306.5	137.9	825.4	140.7	1550.4	16829	31812.6	0	0	0	295.7	1724.7	96	0	29.3	0	0	0	355.8	1089.5	579.5
15/2022	2022	2022-08-16	43.463	-5.44133	76.1	58.3	352.1	135.6	2218.8	170.7	2068.2	28475.2	35785.2	0	665.8	668.4	555.8	2515.9	119.5	15.7	44.7	0	13	0	377.7	1271.8	658.1
16/2022	2022	2022-08-22	43.4731	-5.44111	36.8	22.5	441.2	142.8	1234.8	221.1	1139.3	9609.1	13669.3	0	0	128.7	282.1	4295.6	215.4	0	65.5	0	24.8	13.8	258.9	635.7	332.7
17/2022	2022	2022-08-22	43.4761	-5.43961	32.6	12.4	116.9	87.5	1681.4	193.6	896.8	5469.4	5073.8	0	0	107.1	229.7	1780.7	110.7	0	58.1	0	41	11.8	222	440.5	232.3
18/2022	2022	2022-08-22	43.473	-5.44293	31.9	13.3	342.7	209.2	3946.3	144.1	1030.5	4010	9004.2	0	0	107.6	459.1	4423.5	340.9	16.4	135.5	0	27.3	0	219.7	484.7	253.3
19/2022	2022	2022-08-22	43.4738	-5.44439	42.1	22.9	116.2	78.4	1884	125.9	881.8	9512.4	14566.6	0	0	0	217	2685.5	96.3	0	53.6	0	15.5	0	259.4	641.6	336.8
20/2022	2022	2022-08-22	43.4637	-5.44015	43.6	28.9	1026.9	275.2	1360.4	193.8	1148.1	16048.7	16399.7	0	0	210.5	344.4	4849.2	124.2	11.8	81.4	0	25.8	23.3	274.9	764.7	395.5
21/2022	2022	2022-08-22	43.4624	-5.43587	43	23.4	147.4	117.9	2245.6	203.1	1087.1	11382.3	12983.9	0	0	0	240.7	2711.4	204.9	0	55	0	29.2	0	261	620.5	331.8
22/2022	2022	2022-08-09	43.4621	-5.45618	48.3	29	413.7	122.7	1236.8	172.2	740.2	17005.8	15713.7	0	0	0	320.7	6201.3	299.1	0	68.5	0	22.2	48.6	285.5	746.1	399.4
01/2023	2023	2023-07-11	43.3817	-6.07839	24	9	374.4	147.1	575	92.2	264.8	3818.3	5650.3	0	141.1	130	174.1	5960.9	265.6	0	82.6	0	96.6	0	184	425.4	155.1
02/2023	2023	2023-07-11	43.3712	-6.07156	31.9	19.4	788.1	116.7	1223.4	126.2	766	6939.2	13455.1	0	0	0	290.4	4067.3	135	0	53.6	0	62.2	0	219.8	576.8	252.2
03/2023	2023	2023-07-11	43.3629	-6.0707	43.4	27.4	1207.6	187.7	971.2	179.8	548.4	15143.7	13307.5	0	0	0	384.3	4158.7	200.4	0	53.1	0	38.3	0	253.6	748.9	342.7
04/2023	2023	2023-07-11	43.3819	-6.05989	44.7	26.7	274.2	26.9	1715.6	178.8	1006.9	10448	17132.6	0	0	0	453.3	7867.4	346.4	0	112.3	0	128.6	0	245.1	762.5	324.1
05/2023	2023	2023-07-18	43.4217	-5.511	36.8	22.9	225.5	21.5	675	123.1	894.7	8893.7	13446	0	0	69.5	190.8	2703.5	59	0	38.1	0	23.7	0	219.3	630.5	280.2
06/2023	2023	2023-07-18	43.4129	-5.49736	42.5	25	504.9	129.9	1691.4	123	762.8	12914.4	11775.5	0	0	0	319.7	3590.7	164.5	0	59.4	0	18.9	0	243.4	720	327.6
07/2023	2023	2023-07-18	43.4112	-5.57042	33.7	16.1	352.2	51.9	2350.4	102.6	654	4117.1	12741	0	0	129.5	229	5845.5	210.3	9.9	126.5	0	79.3	0	213	542.9	217.2
08/2023	2023	2023-07-18	43.4183	-5.58204	44.2	38	486.7	70.1	862.1	369.4	1648	18132.2	18605.5	0	131.8	233	285.5	4549.6	208.3	0	30.2	0	17.2	0	272.7	921	385.4
09/2023	2023	2023-07-21	43.5494	-6.20701	41.9	24.4	324.2	61.3	1021.7	176.2	924	9705	12777.7	0	0	0	454.9	6236	259.5	0	88.6	0	33.3	0	247.7	701.8	323
10/2023	2023	2023-07-21	43.5453	-6.21646	50	38.7	866.7	114.5	1128.7	174.6	823.7	18734.7	24146.2	0	0	0	440.2	4039.5	292.6	0	67	0	38.7	0	286.5	968.3	418.5
11/2023	2023	2023-07-21	43.5429	-6.22143	60.8	43.2	246	85.8	1915.7	132.6	1273.6	19937.4	25255.4	0	365.4	487.1	375.7	1621.1	58.9	11.6	20.2	0	11	0	233.9	976.2	439.5
12/2023	2023	2023-07-21	43.5401	-6.24019	41.7	24.2	90.6	53.4	2114.2	117.6	915.1	8992.4	14291.8	0	0	127.5	485.3	2496.1	250	11.1	37.4	0	20.5	0	260.4	733.5	305.2
13/2023	2023	2023-08-01	43.4591	-5.44772	56.5	33.1	329.7	78.8	1138	159.7	2353.5	9526.2	24097.8	0	0	0	484.3	7269.5	277.8	0	63.9	0	19.1	14	296.1	830	359.7
14/2023	2023	2023-08-10	43.4591	-5.44772	62.4	41.8	250	99.6	1586	316.7	3029.7	14624	22882.8	0	0	0	369.3	4421	113.3	0	71.7	9.8	35.8	0	296.6	1087.1	455.2
15/2023	2023	2023-08-22	43.3379	-5.34393	75.8	53.7	195	62.2	1973.5	431.4	2412.7	22486.3	33950.5	0	0	173.8	1106.7	11304.4	639.3	9.9	82	13	75.2	70.8	328.1	1487.5	584.5
16/2023	2023	2023-08-22	43.3379	-5.34393	51.8	30.5	106.4	39.5	1785.7	206	2085.2	8555.7	21006.6	0	0	0	319.6	5641.6	163	0	108.8	0	80.9	12.5	255.5	856.4	372.1
17/2023	2023	2023-07-19	43.4727	-5.44398	49.1	31.5	285.7	26.5	1516.3	222.7	1282.8	13094	20428.4	0	0	0	451.9	7205.6	311.1	0	109.6	9.6	108.1	0	266.2	904.6	395.4
18/2023	2023	2023-07-19	43.4724	-5.44419	33.6	12.6	206	30.3	783.2	103.3	467.8	4618	8535.9	0	0	0	174.4	3170.5	119.2	0	43.4	0	34.4	0	187.9	410.2	203
19/2023	2023	2023-07-19	43.4744	-5.44086	28.8	10.2	68.9	48.7	4053.7	103.7	624.6	3106.8	6324.9	0	0	96.6	195.4	4647.8	131.7	0	76.3	0	25.2	0	195.2	1024.6	170.3
20/2023	2023	2023-07-19	43.484	-5.44187	29.7	14.4	325.8	34.7	709.2	93.2	669.4	5800.5	9400.1	0	0	124.9	308.2	3895.2	212.8	0	29	0	43.9	0	195.8	1167.6	223.7
21/2023	2023	2023-08-16	43.4724	-5.44158	59.3	43.7	655.1	112.1	620	274.5	2084.3	21975.7	26519.8	0	0	249.6	247.2	2243.2	52.5	0	31.7	0	13.6	27.5	295.3	605.2	433.2
22/2023	2023	2023-08-16	43.4834	-5.44149	52.3	28.4	108.5	77.9	3174.1	192.1	1192.2	12914.1	15676.1	0	0	0	248.8	3045.2	162.1	0	54.6	0	30.4	0	248	449.8	368.2
23/2023	2023	2023-08-17	43.4825	-5.44295	36.1	13.8	202	32.4	506.4	149.3	865.9	5426.2	8260.3	0	0	0	292.2	5135.9	206.7	0	93.1	0	40.8	18.1	193.8	749.7	203.3
24/2023	2023	2023-08-22	43.4736	-5.44291	47.3	21.1	1162	256.8	2223.1	185.6	1320.6	7029.2	12561.9	0	0	0	393.2	7795	409.2	0	100.4	0	33.1	67.4	244.5	887.7	370.9
25/2023	2023	2023-08-22	43.473	-5.4443	41.2	15	270.2	24.6	683	132.1	750.1	4433.4	8102.2	0	0	0	165.2	1953.3	68.8	0	22.8	0	11.8	0	204.2	596.7	249.3
26/2023	2023	2023-08-22	43.462	-5.44511	47.7	25.5	345.6	74.5	1195.7	237.4	1200.4	9258.6	14174.7	0	0	132.3	339.5	5039.5	234.6	9.7	56.7	0	30.3	16.7	254.3	864.4	339.1
